# Supplementary material for: Measuring and modelling the effects of systematic non-adherence to mass drug administration
Source: Epidemics. 2017 Mar;18:56–66. doi: 10.1016/j.epidem.2017.02.002 (PMC5340860; doi:10.1016/j.epidem.2017.02.002)
Supplement: Supplementary file 2 [file mmc2.zip]

Archive with 6 entries (6 files):
- supplementary_code/data_analysis.m
- supplementary_code/end_prevalence.m
- supplementary_code/iterations.m
- supplementary_code/ploterr.m
- supplementary_code/run_SIS.m
- supplementary_code/run_wormsim.m
