# Supplementary material for: Measuring and modelling the effects of systematic non-adherence to mass drug administration
Source: Epidemics. 2017 Mar;18:56–66. doi: 10.1016/j.epidem.2017.02.002 (PMC5340860; doi:10.1016/j.epidem.2017.02.002)
Supplement: Supplementary file 2 [file mmc2.zip › supplementary_code/data_analysis.m]

close all
clear all

%% Mathieu, 2006
clearvars -except to_export dataset
disp('Mathieu, 2006 data')
%% overall
num_rounds = 3;
percentage_participation(0+1) = 18.6; % never
percentage_participation(1+1) = 7.4; % 1 round
percentage_participation(2+1) = 32.1; % 2 rounds
percentage_participation(3+1) = 41.9; % all rounds
figure; bar(0:num_rounds, percentage_participation); xlabel('number of rounds attended'); ylabel('percentage')

% % coverage
% coverage(1) = 0.594;
% coverage(2) = 0.610;
% coverage(3) = 0.673;
% mean_coverage = mean(coverage);

% try to calculate the correlation
% first find the variance of Z = sum(X), where X_i is a list of ones and
% zeros for whether each person participated in round i
prop_part = percentage_participation/100;
meanZ = sum((0:num_rounds).*prop_part);
varZ = sum(prop_part.*((0:num_rounds) - meanZ).^2);

meanX = meanZ/num_rounds;
corr = varZ/(num_rounds*(num_rounds-1)*meanX*(1-meanX)) - 1/(num_rounds-1);
disp(['estimated correlation assuming rounds are identical = ',mat2str(corr,4)])
disp(['with mean coverage = ',mat2str(meanX,4)])
dataset{1}.name = 'Mathieu, 2006';
dataset{1}.corr = corr;
dataset{1}.meanX = meanX;
dataset{1}.ReportedCoverage = [0.685,0.53,0.866];

% and plot the controlled correlation scheme with that correlation over the
% top
hold on
rho = corr;
p = meanX;
M = num_rounds;
N = 10000; % number of people - we're taking it high so we get the 'analytic' distribution
individuals_treated = rand(N,1)<p;

for i=2:M
    lam = ((1-rho)*p + rho*sum(individuals_treated,2))/(1+(i-2)*rho);
    individuals_treated(:,i) = rand(N,1)<lam;
end
cumulative_sum = cumsum(individuals_treated,2);
counts = histcounts(cumulative_sum(:,i),-0.5:(M+0.5),'Normalization','pdf');
plot(0:M,counts*100,'r-')
legend('data',['controlled correlation, \rho = ',mat2str(rho,4)],'Location','NorthWest')
xlim([-0.5,M+0.5])
    title('Mathieu, 2006 data')

%%
N = 392;
% 8 subpopulations
pop1 = 0.058*N;
pop2 = 0.016*N;
pop3 = 0.098*N;
pop12 = 0.069*N;
pop13 = 0.045*N;
pop23 = 0.109*N;
pop123 = 0.419*N;
pop0 = 0.186*N;
populations = round([pop1,pop2,pop3,pop12,pop13,pop23,pop123,pop0]);
cumulative_populations = cumsum(populations);

pops = {[1,4,5,7], [2,4,6,7], [3,5,6,7]};

N = cumulative_populations(end);
treated = zeros(N,3);
for rounds = 1:3
    for i=1:length(pops{rounds})
        pop = pops{rounds}(i);
        if pop==1
            treated(1:cumulative_populations(pop),rounds) = 1;
        else
            treated(cumulative_populations(pop-1):cumulative_populations(pop),rounds) = 1;
        end
    end
end
disp('overall correlation matrix:')
corrmat = corrcoef(treated)
dataset{1}.corrmat = corrmat;
disp(['with mean correlation = ',mat2str(mean(corrmat(corrmat~=1)),4)])
disp(['and round coverages'])
mean(treated)
dataset{1}.round_coverages = mean(treated);
dataset{1}.meanXRange = {min([min(dataset{1}.round_coverages,min(dataset{1}.ReportedCoverage))]),max([max(dataset{1}.round_coverages),(dataset{1}.ReportedCoverage)])};
dataset{1}.corrRange = {min(dataset{1}.corrmat(dataset{1}.corrmat~=1));max(dataset{1}.corrmat(dataset{1}.corrmat~=1))};

%% urban
N = 137;
% 8 subpopulations
pop1 = 0.081*N;
pop2 = 0.029*N;
pop3 = 0.052*N;
pop12 = 0.118*N;
pop13 = 0.029*N;
pop23 = 0.081*N;
pop123 = 0.404*N;
pop0 = 0.206*N;
populations = round([pop1,pop2,pop3,pop12,pop13,pop23,pop123,pop0]);
cumulative_populations = cumsum(populations);

pops = {[1,4,5,7], [2,4,6,7], [3,5,6,7]};

N = cumulative_populations(end);
treated = zeros(N,3);
for rounds = 1:3
    for i=1:length(pops{rounds})
        pop = pops{rounds}(i);
        if pop==1
            treated(1:cumulative_populations(pop),rounds) = 1;
        else
            treated(cumulative_populations(pop-1):cumulative_populations(pop),rounds) = 1;
        end
    end
end
disp('urban correlation matrix:')
corrmat = corrcoef(treated)
disp(['with mean correlation = ',mat2str(mean(corrmat(corrmat~=1)),4)])

%% Rural
N = 339;
% 8 subpopulations
pop1 = 0.058*N;
pop2 = 0.018*N;
pop3 = 0.097*N;
pop12 = 0.067*N;
pop13 = 0.052*N;
pop23 = 0.109*N;
pop123 = 0.413*N;
pop0 = 0.185*N;
populations = round([pop1,pop2,pop3,pop12,pop13,pop23,pop123,pop0]);
cumulative_populations = cumsum(populations);

pops = {[1,4,5,7], [2,4,6,7], [3,5,6,7]};

N = cumulative_populations(end);
treated = zeros(N,3);
for rounds = 1:3
    for i=1:length(pops{rounds})
        pop = pops{rounds}(i);
        if pop==1
            treated(1:cumulative_populations(pop),rounds) = 1;
        else
            treated(cumulative_populations(pop-1):cumulative_populations(pop),rounds) = 1;
        end
    end
end
disp('rural correlation matrix:')
corrmat = corrcoef(treated)
disp(['with mean correlation = ',mat2str(mean(corrmat(corrmat~=1)),4)])


%% Brieger, 2011
clearvars -except to_export dataset
disp('Brieger, 2011 data')
%% overall
num_rounds = 8;
percentage_participation = [5.9,8.5,12.3,9.3,9.9,11.3,14.8,13.6,14.5];
figure; bar(0:num_rounds, percentage_participation); xlabel('number of rounds attended'); ylabel('percentage')

% try to calculate the correlation
% first find the variance of Z = sum(X), where X_i is a list of ones and
% zeros for whether each person participated in round i
prop_part = percentage_participation/100;
meanZ = sum((0:num_rounds).*prop_part);
varZ = sum(prop_part.*((0:num_rounds) - meanZ).^2);

meanX = meanZ/num_rounds;
corr = varZ/(num_rounds*(num_rounds-1)*meanX*(1-meanX)) - 1/(num_rounds-1);
disp(['estimated correlation assuming rounds are identical = ',mat2str(corr,4)])
disp(['with mean coverage = ',mat2str(meanX,4)])
disp('(in fact, coverage varied over the time series, with 70% in 2003 and 2004 and 74% in 2005)')
dataset{2}.name = 'Brieger, 2011';
dataset{2}.corr = corr;
dataset{2}.meanX = meanX;
dataset{2}.meanXRange = {min([0.7,meanX]),max([0.74,meanX])};
dataset{2}.corrRange = [];
dataset{2}.ReportedCoverage = [0.7,0.74];

% and plot the controlled correlation scheme with that correlation over the
% top
hold on
rho = corr;
p = meanX;
M = num_rounds;
N = 10000; % number of people - we're taking it high so we get the 'analytic' distribution
individuals_treated = rand(N,1)<p;

for i=2:M
    lam = ((1-rho)*p + rho*sum(individuals_treated,2))/(1+(i-2)*rho);
    individuals_treated(:,i) = rand(N,1)<lam;
end
cumulative_sum = cumsum(individuals_treated,2);
counts = histcounts(cumulative_sum(:,i),-0.5:(M+0.5),'Normalization','pdf');
plot(0:M,counts*100,'r-')

legend('data',['controlled correlation, \rho = ',mat2str(rho,4)],'Location','NorthWest')
xlim([-0.5,M+0.5])
    title('Brieger, 2011 data')

%% Newell, 1997
clearvars -except to_export dataset
disp('Newell, 1997 data')
%% total
num_rounds = 4;
percentage_participation = [7.9+6.6,11.3,23.2,22.5,28.5];
figure; bar(0:num_rounds, percentage_participation); xlabel('number of rounds attended'); ylabel('percentage')

% try to calculate the correlation
% first find the variance of Z = sum(X), where X_i is a list of ones and
% zeros for whether each person participated in round i
prop_part = percentage_participation/100;
meanZ = sum((0:num_rounds).*prop_part);
varZ = sum(prop_part.*((0:num_rounds) - meanZ).^2);

meanX = meanZ/num_rounds;
corr = varZ/(num_rounds*(num_rounds-1)*meanX*(1-meanX)) - 1/(num_rounds-1);
disp(['estimated correlation assuming rounds are identical, for full study'])
disp(['assuming people who did not remember had never taken it) = ',mat2str(corr,4)])
disp(['with mean coverage = ',mat2str(meanX,4)])
dataset{3}.name = 'Newell, 1997';
dataset{3}.corr = corr;
dataset{3}.ReportedCoverage = [0.405,0.49];
dataset{3}.meanX = meanX;
dataset{3}.meanXRange = {min([0.405,meanX]),max([0.49,meanX])};
dataset{3}.corrRange = [];

% and plot the controlled correlation scheme with that correlation over the
% top
hold on
rho = corr;
p = meanX;
M = num_rounds;
N = 10000; % number of people - we're taking it high so we get the 'analytic' distribution
individuals_treated = rand(N,1)<p;

for i=2:M
    lam = ((1-rho)*p + rho*sum(individuals_treated,2))/(1+(i-2)*rho);
    individuals_treated(:,i) = rand(N,1)<lam;
end
cumulative_sum = cumsum(individuals_treated,2);
counts = histcounts(cumulative_sum(:,i),-0.5:(M+0.5),'Normalization','pdf');
plot(0:M,counts*100,'r-')
legend('data',['controlled correlation, \rho = ',mat2str(rho,4)],'Location','NorthWest')
xlim([-0.5,M+0.5])
    title('Newell, 1997 data')

%% excluding 1994
num_rounds = 4;
percentage_participation = [12,17,21,15,43];
percentage_participation = percentage_participation/sum(percentage_participation)*100;
figure; bar(0:num_rounds, percentage_participation); xlabel('number of rounds attended'); ylabel('percentage')

% try to calculate the correlation
% first find the variance of Z = sum(X), where X_i is a list of ones and
% zeros for whether each person participated in round i
prop_part = percentage_participation/100;
meanZ = sum((0:num_rounds).*prop_part);
varZ = sum(prop_part.*((0:num_rounds) - meanZ).^2);

meanX = meanZ/num_rounds;
corr = varZ/(num_rounds*(num_rounds-1)*meanX*(1-meanX)) - 1/(num_rounds-1);
disp(['estimated correlation assuming rounds are identical, excluding 1994 = ',mat2str(corr,4)])
disp(['with mean coverage = ',mat2str(meanX,4)])
% and plot the controlled correlation scheme with that correlation over the
% top
hold on
rho = corr;
p = meanX;
M = num_rounds;
N = 10000; % number of people - we're taking it high so we get the 'analytic' distribution
individuals_treated = rand(N,1)<p;

for i=2:M
    lam = ((1-rho)*p + rho*sum(individuals_treated,2))/(1+(i-2)*rho);
    individuals_treated(:,i) = rand(N,1)<lam;
end
cumulative_sum = cumsum(individuals_treated,2);
counts = histcounts(cumulative_sum(:,i),-0.5:(M+0.5),'Normalization','pdf');
plot(0:M,counts*100,'r-')
legend('data',['controlled correlation, \rho = ',mat2str(rho,4)],'Location','NorthWest')
xlim([-0.5,M+0.5])
    title('Newell, 1997 data, excluding 1994')

%% El-Setouhy, 2007
clearvars -except to_export dataset dataset
disp('El-Setouhy, 2007 data')
%% total (table 2)
num_rounds = 5;
percentage_participation = [79,57,100,162,109,557];
percentage_participation = percentage_participation/sum(percentage_participation)*100;
figure; bar(0:num_rounds, percentage_participation); xlabel('number of rounds attended'); ylabel('percentage')
    title('El-Setouhy, 2007 data')

% try to calculate the correlation
% first find the variance of Z = sum(X), where X_i is a list of ones and
% zeros for whether each person participated in round i
prop_part = percentage_participation/100;
meanZ = sum((0:num_rounds).*prop_part);
varZ = sum(prop_part.*((0:num_rounds) - meanZ).^2);

meanX = meanZ/num_rounds;
corr = varZ/(num_rounds*(num_rounds-1)*meanX*(1-meanX)) - 1/(num_rounds-1);
disp(['estimated correlation assuming rounds are identical, = ',mat2str(corr,4)])
disp(['with mean coverage = ',mat2str(meanX,4)])

% and plot the controlled correlation scheme with that correlation over the
% top
hold on
rho = corr;
p = meanX;
M = num_rounds;
N = 10000; % number of people - we're taking it high so we get the 'analytic' distribution
individuals_treated = rand(N,1)<p;

for i=2:M
    lam = ((1-rho)*p + rho*sum(individuals_treated,2))/(1+(i-2)*rho);
    individuals_treated(:,i) = rand(N,1)<lam;
end
cumulative_sum = cumsum(individuals_treated,2);
counts = histcounts(cumulative_sum(:,i),-0.5:(M+0.5),'Normalization','pdf');
plot(0:M,counts*100,'r-')
legend('data',['controlled correlation, \rho = ',mat2str(rho,4)],'Location','NorthWest')

%% Cumulative numbers after each round (table 1)
percentage_after_each_round(:,1) = [178,834,0,0,0,0]/1012*100;
percentage_after_each_round(:,2) = [44,153,828,0,0,0]/1025*100;
percentage_after_each_round(:,3) = [53,84,165,707,0,0]/1009*100;
percentage_after_each_round(:,4) = [80,124,271,137,503,0]/1115*100;
percentage_after_each_round(:,5) = [79,57,100,162,109,557]/1064*100;

% can we work out what percentage got treated from this?
coverage(1) = percentage_after_each_round(2,1);
Treated_percentage = zeros(5,5);
for r=2:5
    Treated_percentage(r,0+1) = (percentage_after_each_round(0+1,r-1)-percentage_after_each_round(0+1,r));
    for ii=1:r
        Treated_percentage(r,ii+1) = percentage_after_each_round(ii+1,r-1) - (percentage_after_each_round(ii+1,r) - Treated_percentage(r,ii));
    end
    coverage(r) = sum(Treated_percentage(r,:));
end
coverage

%%
i = 5;
prop_part = percentage_after_each_round(1:(i+1),i)'/100;
num_rounds_i = i;
meanZ = sum((0:num_rounds_i).*prop_part);
varZ = sum(prop_part.*((0:num_rounds_i) - meanZ).^2);

averageX = meanZ/num_rounds_i;
averageRho = varZ/(num_rounds_i*(num_rounds_i-1)*averageX*(1-averageX)) - 1/(num_rounds_i-1);

ReportedCoverages = [0.867,0.955,0.901,0.888];
figure
for i=2:5
    disp(['for round ',mat2str(i)])
    prop_part = percentage_after_each_round(1:(i+1),i)'/100;
    subplot(2,2,i-1); bar(0:i,prop_part*100); xlabel('number of rounds attended'); ylabel('percentage')
    
    num_rounds_i = i;
    meanZ = sum((0:num_rounds_i).*prop_part);
    varZ = sum(prop_part.*((0:num_rounds_i) - meanZ).^2);
    
    meanX(i) = meanZ/num_rounds_i;
    corr(i) = varZ/(num_rounds_i*(num_rounds_i-1)*meanX(i)*(1-meanX(i))) - 1/(num_rounds_i-1);
    disp(['estimated correlation assuming rounds are identical, = ',mat2str(corr(i),4)])
    disp(['with mean coverage = ',mat2str(meanX(i),4)])
    dataset{4+i-2}.name = ['El-Setouhy, 2007, round ',mat2str(i)];
    dataset{4+i-2}.corr = corr(i);
    dataset{4+i-2}.meanX = meanX(i);
    if i==5
        dataset{4+i-2}.ReportedCoverage = ReportedCoverages;
    else
        dataset{4+i-2}.ReportedCoverage = ReportedCoverages(1:i);
    end
    dataset{4+i-2}.meanXRange = {min([coverage(r)/100,meanX(i),min(ReportedCoverages)]),max([coverage(r)/100,meanX(i),max(ReportedCoverages)])};
    dataset{4+i-2}.corrRange = [];
    
    % and plot the controlled correlation scheme with that correlation over the
    % top
    hold on
    rho = corr(i);
    p = meanX(i);
    M = i;
    N = 10000; % number of people - we're taking it high so we get the 'analytic' distribution
    individuals_treated = rand(N,1)<p;
    
    for j=2:M
        lam = ((1-rho)*p + rho*sum(individuals_treated,2))/(1+(j-2)*rho);
        individuals_treated(:,j) = rand(N,1)<lam;
    end
    cumulative_sum = cumsum(individuals_treated,2);
    counts = histcounts(cumulative_sum(:,M),-0.5:(M+0.5),'Normalization','pdf');
    plot(0:M,counts*100,'r-')
    
    if i<5
        rho = averageRho;
        p = averageX;
        M = i;
        N = 10000; % number of people - we're taking it high so we get the 'analytic' distribution
        individuals_treated = rand(N,1)<p;
        
        for j=2:M
            lam = ((1-rho)*p + rho*sum(individuals_treated,2))/(1+(j-2)*rho);
            individuals_treated(:,j) = rand(N,1)<lam;
        end
        cumulative_sum = cumsum(individuals_treated,2);
        counts = histcounts(cumulative_sum(:,M),-0.5:(M+0.5),'Normalization','pdf');
        plot(0:M,counts*100,'r*')
        
        legend('data',['controlled correlation, \rho = ',mat2str(corr(i),4)],['controlled correlation, \rho = ',mat2str(rho,4)],'Location','NorthWest')
    else
        legend('data',['controlled correlation, \rho = ',mat2str(corr(i),4)],'Location','NorthWest')
    end
    xlim([-0.5,M+0.5])
    title(['El-Setouhy, 2007 data, round ',mat2str(i)])
end
corr
meanX*100

%% plot the correlations and coverages of all datasets
colors =          [0    0.4470    0.7410
    0.8500    0.3250    0.0980
    0.4660    0.6740    0.1880
    0.3010    0.7450    0.9330
    0.6350    0.0780    0.1840
    0.4940    0.1840    0.5560
    0.9290    0.6940    0.1250];
colors2 = colormap(pink);
colors2 = colors2(floor(linspace(1,length(colors2(:,1)),7)),:);
close all
figure
hold all
for i=1:length(dataset)
    if i>=4 && i<=7
        plot(dataset{i}.meanX,dataset{i}.corr,'.','MarkerSize',15,'Color',colors2(i-2,:))
    else
        plot(dataset{i}.meanX,dataset{i}.corr,'.','MarkerSize',15,'Color',colors(i,:))
    end
end
plot(dataset{1}.ReportedCoverage,dataset{1}.corr,'^','MarkerFaceColor',colors(1,:),'MarkerEdgeColor',colors(1,:),'MarkerSize',5)

legend([cellfun(@(dataset) dataset.name,dataset,'UniformOutput',false),'reported coverages'])
ax = gca;
for i=1:length(dataset)
    h = ploterr(dataset{i}.meanX,dataset{i}.corr,dataset{i}.meanXRange,dataset{i}.corrRange,'.','abshhx',0,'abshhy',0.01);
    
    if i>=4 && i<=7
        for j=1:length(h)
            set(h(j),'Color',colors2((i-2),:));
        end
        for j=1:length(dataset{i}.ReportedCoverage)
            plot(dataset{i}.ReportedCoverage(j),dataset{i}.corr,'^','MarkerFaceColor',colors2(j,:),'MarkerEdgeColor',colors2(j,:),'MarkerSize',5)
        end
    else
        for j=1:length(h)
            set(h(j),'Color',colors(i,:));
        end
        plot(dataset{i}.ReportedCoverage,dataset{i}.corr,'^','MarkerFaceColor',colors(i,:),'MarkerEdgeColor',colors(i,:),'MarkerSize',5)
    end
end
xlim([0,1])
ylim([0,1])
ax = gca;
ax.XTickLabel=[cellstr(num2str(get(gca,'xtick')'*100))];
xlabel('coverage (%)')
ylabel('correlation')
title('Datasets Overview')
