# Supplementary material for: Measuring and modelling the effects of systematic non-adherence to mass drug administration
Source: Epidemics. 2017 Mar;18:56–66. doi: 10.1016/j.epidem.2017.02.002 (PMC5340860; doi:10.1016/j.epidem.2017.02.002)
Supplement: Supplementary file 2 [file mmc2.zip › supplementary_code/end_prevalence.m]

function end_prevalence()
close all

wormsim = 1; % set to 0 for SIS model, 1 for helminth model
doruns = 1; % do and save runs (required if not used before)
makeplots = 1; % make plots

if wormsim==1
    betavalues = [0.2,0.25];
    savename = 'worms';
else
    betavalues = [0.2, 0.8];
    savename = 'SIS';
end
iterate_values = 0:0.05:1;
runs = {'random','systematic','semi systematic','Griffins scheme','epioncho','corrected scheme'};

%%
if doruns==1
    for betait = 1:length(betavalues)
        betaval = betavalues(betait);
        outputs = main_iterate_over_end_prevalence(iterate_values,runs,betaval,wormsim);
        save([savename,'_end_prev_',strrep(mat2str(betaval),'.','_'),'.mat'],'outputs');
    end
end

if makeplots==1
    for betait=1:length(betavalues)
        betaval = betavalues(betait);
        load([savename,'_end_prev_',strrep(mat2str(betaval),'.','_'),'.mat']);
        
        %% divide by random
        names = fieldnames(outputs);
        for i=2:length(names)
            eval(['ratio.',cell2mat(names(i)),'.mean_end_prev = outputs.',cell2mat(names(i)),'.mean_end_prev./outputs.random.mean_end_prev;']);
        end
        plot_everything(ratio,'end_prev',iterate_values,10)
        ylabel('end prevalence / random end prevalence')
        xlabel('coverage');
        xlim([0,0.7])
        legend('systematic','controlled correlation, \rho = 0.9','Griffin et al., \rho = 0.9','epioncho','semi-systematic','Griffin et al., \rho = 0.1','controlled correlation, \rho = 0.1','location','NorthWest');
    end
end

function outputs = main_iterate_over_end_prevalence(iterate_values,runs,betaval,wormsim)
basic_parameters.N = 1000;
maxT = 5;
basic_parameters.output_times = 0:maxT;

if wormsim==1
    %% worm parameters
    basic_parameters.alpha = 0.01;
    basic_parameters.delta = 0.01;
    basic_parameters.betaval = betaval;
    basic_parameters.gammaval = 0.1;
    basic_parameters.death_rate = 0.1;
    
    basic_parameters.treatment_proportion = 0.7; % proportion of worms in a person that are killed by treatment
    
    basic_parameters.repetitions = 1000;
    
    basic_parameters.gamma = basic_parameters.gammaval*ones(basic_parameters.N,1); % rate of spontaneously losing infection
else
    %% SIS parameters
    basic_parameters.betaval = betaval;
    basic_parameters.beta2val = 1;
    basic_parameters.gammaval = 0.15;
    
    basic_parameters.repetitions = 1000;
    
    basic_parameters.beta = basic_parameters.betaval*ones(basic_parameters.N,1); % risk of getting infected
    basic_parameters.beta2 = basic_parameters.beta2val*ones(basic_parameters.N,1); % risk of infecting others
    basic_parameters.gamma = basic_parameters.gammaval*ones(basic_parameters.N,1); % rate of spontaneously losing infection
end

%% MDA treatment parameters
basic_parameters.treatment_times = 0:maxT;
basic_parameters.coverage = 0.7;

basic_parameters.toplot = 0;
basic_parameters.wormsim = wormsim;
basic_parameters.elimination = 0;

%% run the model to steady state
if wormsim==1
    I = zeros(10,1);
    iteration = 1;
    while I(end)==0
        basic_parameters.beta = gamrnd(basic_parameters.betaval,1,basic_parameters.N,1); % risk of getting infected
        IC = nbinrnd(0.1,0.01,basic_parameters.N,1);
        disp(['iteration = ',mat2str(iteration),', IC prev = ',mat2str(sum(IC>0)/basic_parameters.N)])
        [I,t,ICI] = run_wormsim(basic_parameters.alpha,basic_parameters.beta,basic_parameters.gamma,basic_parameters.delta,basic_parameters.death_rate,basic_parameters.N,0:1000,[],[],[],IC);
        iteration = iteration + 1;
    end
    IC = ICI;
else
    I = ones(basic_parameters.N,1);
    I(end) = 0;
    iteration = 1;
    while I(end)==0
        disp(['iteration = ',mat2str(iteration)])
        [I,t,ICI] = run_SIS(basic_parameters.beta,basic_parameters.beta2,basic_parameters.gamma,basic_parameters.N,0:1000,[],[],I);
        iteration = iteration + 1;
    end
    IC = ICI;
end

%%
for it = 1:length(iterate_values)
    disp([mat2str(betaval),': it = ',mat2str(it),' out of ',mat2str(length(iterate_values))])
    basic_parameters.coverage = iterate_values(it);
    
    %% run the model
    %% random treatments
    if sum(strcmp(runs,'random'))
        [random.end_prev,random.coverage(it)] = call_run_SIS_par('random',basic_parameters,IC);
        random.mean_end_prev(it) = mean(random.end_prev);
    end
    
    %% systematic treatments (a subpopulation is never treated)
    if sum(strcmp(runs,'systematic'))
        systematic_parameters = basic_parameters;
        systematic_parameters.subpopulation = 0.05;
        [systematic.end_prev,systematic.coverage(it)] = call_run_SIS_par('systematic',systematic_parameters,IC);
        systematic.mean_end_prev(it) = mean(systematic.end_prev);
    end
    
    %% semi-systematic (each individual has their own probability of being treated)
    if sum(strcmp(runs,'semi systematic'))
        [semisyst.end_prev,semisyst.coverage(it)] = call_run_SIS_par('semi systematic',basic_parameters,IC);
        semisyst.mean_end_prev(it) = mean(semisyst.end_prev);
    end
    
    %% Griffin's scheme for adjusting systematicness, high rho
    parameters_Griffin = basic_parameters;
    parameters_Griffin.rho = 0.9;
    [Griffin_high_rho.end_prev,Griffin_high_rho.coverage(it)] = call_run_SIS_par('Griffins scheme',parameters_Griffin,IC);
    Griffin_high_rho.mean_end_prev(it) = mean(Griffin_high_rho.end_prev);
    
    %% Griffin's scheme for adjusting systematicness, low rho
    parameters_Griffin = basic_parameters;
    parameters_Griffin.rho = 0.1;
    [Griffin_low_rho.end_prev,Griffin_low_rho.coverage(it)] = call_run_SIS_par('Griffins scheme',parameters_Griffin,IC);
    Griffin_low_rho.mean_end_prev(it) = mean(Griffin_low_rho.end_prev);
    
    %% epioncho
    parameters_epioncho = basic_parameters;
    parameters_epioncho.prop_never = min([1-basic_parameters.coverage,max([0.05,1-2*basic_parameters.coverage])]); % we need prop_never > 1-2*coverage
    [epioncho.end_prev,epioncho.coverage(it)] = call_run_SIS_par('epioncho',parameters_epioncho,IC);
    epioncho.mean_end_prev(it) = mean(epioncho.end_prev);
    
    %% corrected scheme for adjusting systematicness, high rho
    parameters_corrected = basic_parameters;
    parameters_corrected.rho = 0.9;
    if basic_parameters.toplot == 1
        subplot(3,4,11);
    end
    [corrected_high_rho.end_prev,corrected_high_rho.coverage] = call_run_SIS_par('corrected scheme 2',parameters_corrected,IC);
    corrected_high_rho.mean_end_prev(it) = mean(corrected_high_rho.end_prev);
    
    %% corrected scheme for adjusting systematicness, low rho
    parameters_corrected = basic_parameters;
    parameters_corrected.rho = 0.1;
    if basic_parameters.toplot == 1
        subplot(3,4,12);
    end
    [corrected_low_rho.end_prev,corrected_low_rho.coverage] = call_run_SIS_par('corrected scheme 2',parameters_corrected,IC);
    corrected_low_rho.mean_end_prev(it) = mean(corrected_low_rho.end_prev);
end

outputs.random = random;
outputs.systematic = systematic;
outputs.semisyst = semisyst;
outputs.Griffin_high_rho = Griffin_high_rho;
outputs.Griffin_low_rho = Griffin_low_rho;
outputs.epioncho = epioncho;
outputs.corrected_high_rho = corrected_high_rho;
outputs.corrected_low_rho = corrected_low_rho;

function [output,coverage] = call_run_SIS_par(method,parameters,IC)
if parameters.toplot==1
    hold on;
end

coverage = parameters.coverage;
beta = parameters.beta;
gamma = parameters.gamma;
N = parameters.N;
output_times = parameters.output_times;
treatment_times = parameters.treatment_times;
repetitions = parameters.repetitions;
wormsim = parameters.wormsim;
elimination = parameters.elimination;

if wormsim ==1
    treatment_proportion = parameters.treatment_proportion; % proportion of worms in a person that are killed by treatment
    death_rate = parameters.death_rate;
    alpha = parameters.alpha;
    delta = parameters.delta;
    if strcmp(method,'random')==1
        parfor reps = 1:repetitions
            
            individuals_treated = rand(N,length(treatment_times))<coverage; % random coverage
            individuals_treated = individuals_treated==1;
            
            if elimination == 1
                output(reps) = run_wormsim_elimination(alpha,beta,gamma,delta,death_rate,N,output_times,treatment_times, individuals_treated,treatment_proportion,IC);
            else
                [I,t,~] = run_wormsim(alpha,beta,gamma,delta,death_rate,N,output_times,treatment_times, individuals_treated,treatment_proportion,IC);
                output(reps) = I(end)/N;
            end
        end
        
    elseif strcmp(method,'Griffins scheme')==1
        rho = parameters.rho;
        p = coverage;
        sigma = sqrt(rho/(1-rho));
        u0 = -norminv(p,0,1)*sqrt(1+sigma^2);
        
        parfor reps = 1:repetitions
            ui = normrnd(u0,sigma,N,1);
            
            individuals_treated = zeros(N,length(treatment_times));
            for i=1:length(treatment_times)
                z = normrnd(ui,1,N,1);
                individuals_treated(:,i) = z<0;
            end
            
            individuals_treated = individuals_treated==1;
            
            if elimination == 1
                output(reps) = run_wormsim_elimination(alpha,beta,gamma,delta,death_rate,N,output_times,treatment_times, individuals_treated,treatment_proportion,IC);
            else
                [I,t,~] = run_wormsim(alpha,beta,gamma,delta,death_rate,N,output_times,treatment_times, individuals_treated,treatment_proportion,IC);
                output(reps) = I(end)/N;
            end
        end
    elseif strcmp(method,'systematic')==1
        parfor reps = 1:repetitions
            individuals_treated = zeros(N,length(treatment_times));
            individuals_treated(1:floor(coverage*N),:) = 1;
            
            individuals_treated = individuals_treated==1;
            if elimination == 1
                output(reps) = run_wormsim_elimination(alpha,beta,gamma,delta,death_rate,N,output_times,treatment_times, individuals_treated,treatment_proportion,IC);
            else
                [I,t,~] = run_wormsim(alpha,beta,gamma,delta,death_rate,N,output_times,treatment_times, individuals_treated,treatment_proportion,IC);
                output(reps) = I(end)/N;
            end
        end
    elseif strcmp(method,'semi systematic')==1
        parfor reps = 1:repetitions
            prob_attendence = rand(N,1).^((1-coverage)/coverage);
            individuals_treated = zeros(N,length(treatment_times));
            for i=1:length(treatment_times)
                individuals_treated(:,i) = rand(N,1)<prob_attendence;
            end
            
            individuals_treated = individuals_treated==1;
            
            if elimination == 1
                output(reps) = run_wormsim_elimination(alpha,beta,gamma,delta,death_rate,N,output_times,treatment_times, individuals_treated,treatment_proportion,IC);
            else
                [I,t,~] = run_wormsim(alpha,beta,gamma,delta,death_rate,N,output_times,treatment_times, individuals_treated,treatment_proportion,IC);
                output(reps) = I(end)/N;
            end
        end
    elseif strcmp(method,'epioncho') % 4 groups: treated every round, treated even rounds, treated odd rounds, never treated
        prop_never= parameters.prop_never;
        prop_even = 1-prop_never-coverage;
        prop_odd = prop_even;
        prop_always = 1-prop_never-prop_even-prop_odd;
        if prop_always<0 && prop_always>-10^-10
            prop_always = 0;
        end
        parfor reps = 1:repetitions
            individuals_treated = zeros(N,length(treatment_times));
            individuals_treated(1:floor(prop_always*N),:) = 1;
            individuals_treated((floor(prop_always*N)+1):(floor(prop_always*N)+floor(prop_even*N)),2:2:end) = 1;
            individuals_treated((floor(prop_always*N)+floor(prop_even*N)+1):(floor(prop_always*N)+floor(prop_even*N)+floor(prop_odd*N)),1:2:end) = 1;
            individuals_treated = individuals_treated==1;
            
            if elimination == 1
                output(reps) = run_wormsim_elimination(alpha,beta,gamma,delta,death_rate,N,output_times,treatment_times, individuals_treated,treatment_proportion,IC);
            else
                [I,t,~] = run_wormsim(alpha,beta,gamma,delta,death_rate,N,output_times,treatment_times, individuals_treated,treatment_proportion,IC);
                output(reps) = I(end)/N;
            end
        end
    elseif strcmp(method,'corrected scheme 2')==1
        rho = parameters.rho;
        p = coverage;
        parfor reps = 1:repetitions
            M = length(treatment_times);
            individuals_treated = rand(N,1)<p;
            
            for i=2:M
                lam = ((1-rho)*p + rho*sum(individuals_treated,2))/(1+(i-2)*rho);
                individuals_treated(:,i) = rand(N,1)<lam;
            end
            individuals_treated = individuals_treated==1;
            
            if elimination == 1
                output(reps) = run_wormsim_elimination(alpha,beta,gamma,delta,death_rate,N,output_times,treatment_times, individuals_treated,treatment_proportion,IC);
            else
                [I,t,~] = run_wormsim(alpha,beta,gamma,delta,death_rate,N,output_times,treatment_times, individuals_treated,treatment_proportion,IC);
                output(reps) = I(end)/N;
            end
        end
    end
else
    
    beta2 = parameters.beta2;
    if strcmp(method,'random')==1
        parfor reps = 1:repetitions
            individuals_treated = rand(N,length(treatment_times))<coverage; % random coverage
            individuals_treated = individuals_treated==1;
            
            if elimination == 1
                output(reps) = run_SIS_time_to_elimination(beta,beta2,gamma,N,output_times,treatment_times,individuals_treated,IC);
            else
                [I,t] = run_SIS(beta,beta2,gamma,N,output_times,treatment_times, individuals_treated,IC);
                output(reps) = I(end)/N;
            end
            
        end
        
    elseif strcmp(method,'Griffins scheme')==1
        rho = parameters.rho;
        p = coverage;
        sigma = sqrt(rho/(1-rho));
        u0 = -norminv(p,0,1)*sqrt(1+sigma^2);
        
        parfor reps = 1:repetitions
            ui = normrnd(u0,sigma,N,1);
            
            individuals_treated = zeros(N,length(treatment_times));
            for i=1:length(treatment_times)
                z = normrnd(ui,1,N,1);
                individuals_treated(:,i) = z<0;
            end
            
            individuals_treated = individuals_treated==1;
            
            if elimination == 1
                output(reps) = run_SIS_time_to_elimination(beta,beta2,gamma,N,output_times,treatment_times,individuals_treated,IC);
            else
                [I,t] = run_SIS(beta,beta2,gamma,N,output_times,treatment_times, individuals_treated,IC);
                output(reps) = I(end)/N;
            end
        end
    elseif strcmp(method,'systematic')==1
        parfor reps = 1:repetitions
            individuals_treated = zeros(N,length(treatment_times));
            individuals_treated(1:floor(coverage*N),:) = 1;
            
            individuals_treated = individuals_treated==1;
            if elimination == 1
                output(reps) = run_SIS_time_to_elimination(beta,beta2,gamma,N,output_times,treatment_times,individuals_treated,IC);
            else
                [I,t] = run_SIS(beta,beta2,gamma,N,output_times,treatment_times, individuals_treated,IC);
                output(reps) = I(end)/N;
            end
        end
    elseif strcmp(method,'semi systematic')==1
        parfor reps = 1:repetitions
            prob_attendence = rand(N,1).^((1-coverage)/coverage);
            individuals_treated = zeros(N,length(treatment_times));
            for i=1:length(treatment_times)
                individuals_treated(:,i) = rand(N,1)<prob_attendence;
            end
            
            individuals_treated = individuals_treated==1;
            
            if elimination == 1
                output(reps) = run_SIS_time_to_elimination(beta,beta2,gamma,N,output_times,treatment_times,individuals_treated,IC);
            else
                [I,t] = run_SIS(beta,beta2,gamma,N,output_times,treatment_times, individuals_treated,IC);
                output(reps) = I(end)/N;
            end
        end
    elseif strcmp(method,'epioncho') % 4 groups: treated every round, treated even rounds, treated odd rounds, never treated
        prop_never= parameters.prop_never;
        prop_even = 1-prop_never-coverage;
        prop_odd = prop_even;
        prop_always = 1-prop_never-prop_even-prop_odd;
        if prop_always<0 && prop_always>-10^-10
            prop_always = 0;
        end
        parfor reps = 1:repetitions
            individuals_treated = zeros(N,length(treatment_times));
            individuals_treated(1:floor(prop_always*N),:) = 1;
            individuals_treated((floor(prop_always*N)+1):(floor(prop_always*N)+floor(prop_even*N)),2:2:end) = 1;
            individuals_treated((floor(prop_always*N)+floor(prop_even*N)+1):(floor(prop_always*N)+floor(prop_even*N)+floor(prop_odd*N)),1:2:end) = 1;
            individuals_treated = individuals_treated==1;
            
            if elimination == 1
                output(reps) = run_SIS_time_to_elimination(beta,beta2,gamma,N,output_times,treatment_times,individuals_treated,IC);
            else
                [I,t] = run_SIS(beta,beta2,gamma,N,output_times,treatment_times, individuals_treated,IC);
                output(reps) = I(end)/N;
            end
        end
    elseif strcmp(method,'corrected scheme 2')==1
        rho = parameters.rho;
        p = coverage;
        parfor reps = 1:repetitions
            M = length(treatment_times);
            
            individuals_treated = rand(N,1)<p;
            
            for i=2:M
                lam = ((1-rho)*p + rho*sum(individuals_treated,2))/(1+(i-2)*rho);
                individuals_treated(:,i) = rand(N,1)<lam;
            end
            individuals_treated = individuals_treated==1;
            
            if elimination == 1
                output(reps) = run_SIS_time_to_elimination(beta,beta2,gamma,N,output_times,treatment_times,individuals_treated,IC);
            else
                [I,t] = run_SIS(beta,beta2,gamma,N,output_times,treatment_times, individuals_treated,IC);
                output(reps) = I(end)/N;
            end
        end
    end
end

function plot_everything(outputs,field,iterate_variable,check_rho)
outputs = orderfields(outputs, {'systematic','corrected_high_rho','Griffin_high_rho','epioncho','semisyst','Griffin_low_rho','corrected_low_rho'});
colors = colormap(jet);
figure
hold on
data_to_plot = fieldnames(outputs);
for i=1:length(data_to_plot)
    if strcmp(data_to_plot{i},'Griffin_high_rho')
        plot_stuff(outputs.(data_to_plot{i}),colors(floor(0.9*length(colors(:,1))),:),'-*',field,iterate_variable);
    elseif strcmp(data_to_plot{i},'Griffin_low_rho')
        plot_stuff(outputs.(data_to_plot{i}),colors(floor(0.1*length(colors(:,1))),:),'-*',field,iterate_variable);
    elseif strcmp(data_to_plot{i},'corrected_high_rho')
        plotmarker(outputs.(data_to_plot{i}),colors(floor(0.9*length(colors(:,1))),:),'.-',10,field,iterate_variable);
    elseif strcmp(data_to_plot{i},'corrected_low_rho')
        plotmarker(outputs.(data_to_plot{i}),colors(floor(0.1*length(colors(:,1))),:),'.-',10,field,iterate_variable);
    elseif strcmp(data_to_plot{i},'systematic')
        plot_stuff(outputs.(data_to_plot{i}),colors(end,:),'-s',field,iterate_variable);
    elseif strcmp(data_to_plot{i},'epioncho')
        plot_stuff(outputs.(data_to_plot{i}),[0    0.6667    0.5000],'-+',field,iterate_variable);
    elseif strcmp(data_to_plot{i},'semisyst')
        plot_stuff(outputs.(data_to_plot{i}),[0    0.6667    0.5000],'-s',field,iterate_variable);
    elseif strcmp(data_to_plot{i},'random')
        plot_stuff(outputs.(data_to_plot{i}),colors(1,:),'-s',field,iterate_variable);
    elseif strcmp(data_to_plot{i},'corrected_systematic')
        plot_stuff(outputs.(data_to_plot{i}),colors(end,:),'-',field,iterate_variable);
    elseif strcmp(data_to_plot{i},'corrected_epioncho')
        plot_stuff(outputs.(data_to_plot{i}),[0    0.6667    0.5000],'-',field,iterate_variable);
    elseif strcmp(data_to_plot{i},'corrected_semisyst')
        plot_stuff(outputs.(data_to_plot{i}),[0    0.6667    0.5000],'-',field,iterate_variable);
    elseif strcmp(data_to_plot{i},'corrected_random')
        plot_stuff(outputs.(data_to_plot{i}),colors(1,:),'-',field,iterate_variable);
    elseif strcmp(data_to_plot{i},'corrected_Griffin_high_rho')
        plot_stuff(outputs.(data_to_plot{i}),colors(floor(0.9*length(colors(:,1))),:),'-',field,iterate_variable);
    elseif strcmp(data_to_plot{i},'corrected_Griffin_low_rho')
        plot_stuff(outputs.(data_to_plot{i}),colors(floor(0.1*length(colors(:,1))),:),'-',field,iterate_variable);
    elseif strcmp(data_to_plot{i},'ICs')
        data_to_plot(i) = [];
    else
        plot_stuff(outputs.(data_to_plot{i}),colors(i,:),'-',field,iterate_variable);
    end
end
legend_names = strrep(data_to_plot,'_',' ');
legend(legend_names)
hold off

function plot_stuff(data,color,style,field,iterate_variable)
plot(iterate_variable,data.(['mean_',field]),style,'Color', color);

function plotmarker(data,color,style,markersize,field,iterate_variable)

if ~isempty(markersize)
    plot(iterate_variable,data.(['mean_',field]),style,'Color',color,'MarkerSize',markersize)
else
    plot(iterate_variable,data.(['mean_',field]),style,'Color',color)
end
