# Supplementary material for: Measuring and modelling the effects of systematic non-adherence to mass drug administration
Source: Epidemics. 2017 Mar;18:56–66. doi: 10.1016/j.epidem.2017.02.002 (PMC5340860; doi:10.1016/j.epidem.2017.02.002)
Supplement: Supplementary file 2 [file mmc2.zip › supplementary_code/iterations.m]

function iterations()
close all

wormsim = 0; % set to 0 for SIS model, 1 for helminth model
doruns = 1; % do and save runs (required if not used before)
makeplots = 1; % make plots

if wormsim==1
    betavalues = [0.2,0.25];
    savename = 'worms';
else
    betavalues = [0.2, 0.8];
    savename = 'SIS';
end

%% do some iterations
if doruns==1
    for betait = 1:length(betavalues)
        betaval = betavalues(betait);
        disp(['beta = ',mat2str(betaval)])
        outputs = main_plot_for_some_iterations(betaval,wormsim);
        save([savename,'_iterations_',strrep(mat2str(betaval),'.','_'),'.mat'],'outputs');
    end
end

%% plot for each beta
if makeplots==1
    for betait = 1:length(betavalues)
        betaval = betavalues(betait);
        load([savename,'_iterations_',strrep(mat2str(betaval),'.','_'),'.mat']);
        t = 0:0.01:5;
        skip = 10;
        
        %% divide by random
        names = fieldnames(outputs);
        for i=2:length(names)
            eval(['ratio.',cell2mat(names(i)),'.end_prev = outputs.',cell2mat(names(i)),'.end_prev./outputs.random.end_prev;']);
        end
        figure; hold on
        myplot(t(1),ratio,1,[],0);
        myplot(t,ratio,2,[],0);
        myplot(t,ratio,3,skip,0);
        
        xlabel('time (years)')
        ylabel('prevalence / random prevalence')
        legend('systematic','controlled correlation, \rho = 0.9','Griffin et al., \rho = 0.9','epioncho','semi-systematic','Griffin et al., \rho = 0.1','controlled correlation, \rho = 0.1','location','NorthWest');%,'negative correlation between risk and treat','positive correlation between risk and treat','zero correlation between risk and treat')
        title(['beta = ',mat2str(betaval)])
    end
end

function myplot(t,outputs,plotnum,skip,sep)
colors = colormap(jet);

if plotnum==1
    plot(t(1),outputs.systematic.end_prev(1),'-s','Color',colors(end,:))
    plot(t(1),outputs.corrected_high_rho.end_prev(1),'.-','MarkerSize',10,'Color',colors(floor(0.9*length(colors(:,1))),:))
    plot(t(1),outputs.Griffin_high_rho.end_prev(1),'-*','Color',colors(floor(0.9*length(colors(:,1))),:))
    plot(t(1),outputs.epioncho.end_prev(1),'-+','Color',[0    0.6667    0.5000])
    plot(t(1),outputs.semisyst.end_prev(1),'-s','Color',[0    0.6667    0.5000])
    plot(t(1),outputs.Griffin_low_rho.end_prev(1),'-*','Color',colors(floor(0.1*length(colors(:,1))),:))
    plot(t(1),outputs.corrected_low_rho.end_prev(1),'.-','MarkerSize',10,'Color',colors(floor(0.1*length(colors(:,1))),:))
    if sep==1
        plot(t(1),outputs.random.end_prev(1),'-s','Color',colors(1,:))
    end
elseif plotnum==2
    if sep==1
        plot(t(1:end-2),outputs.random.end_prev(1:end-2),'-','Color',colors(1,:))
    end
    plot(t(1:end-2),outputs.corrected_low_rho.end_prev(1:end-2),'-','Color',colors(floor(0.1*length(colors(:,1))),:))
    plot(t(1:end-2),outputs.Griffin_low_rho.end_prev(1:end-2),'-','Color',colors(floor(0.1*length(colors(:,1))),:))
    plot(t(1:end-2),outputs.semisyst.end_prev(1:end-2),'-','Color',[0    0.6667    0.5000])
    plot(t(1:end-2),outputs.epioncho.end_prev(1:end-2),'-','Color',[0    0.6667    0.5000])
    plot(t(1:end-2),outputs.Griffin_high_rho.end_prev(1:end-2),'-','Color',colors(floor(0.9*length(colors(:,1))),:))
    plot(t(1:end-2),outputs.corrected_high_rho.end_prev(1:end-2),'-','Color',colors(floor(0.9*length(colors(:,1))),:))
    plot(t(1:end-2),outputs.systematic.end_prev(1:end-2),'-','Color',colors(end,:))
elseif plotnum==3
    if sep==1
        plot(t(1:skip:end-1),outputs.random.end_prev(1:skip:end-1),'s','Color',colors(1,:))
    end
    plot(t(1:skip:end-2),outputs.corrected_low_rho.end_prev(1:skip:end-2),'.','MarkerSize',10,'Color',colors(floor(0.1*length(colors(:,1))),:))
    plot(t(1:skip:end-2),outputs.Griffin_low_rho.end_prev(1:skip:end-2),'*','Color',colors(floor(0.1*length(colors(:,1))),:))
    plot(t(1:skip:end-2),outputs.semisyst.end_prev(1:skip:end-2),'s','Color',[0    0.6667    0.5000])
    plot(t(1:skip:end-2),outputs.epioncho.end_prev(1:skip:end-2),'+','Color',[0    0.6667    0.5000])
    plot(t(1:skip:end-2),outputs.Griffin_high_rho.end_prev(1:skip:end-2),'*','Color',colors(floor(0.9*length(colors(:,1))),:))
    plot(t(1:skip:end-2),outputs.corrected_high_rho.end_prev(1:skip:end-2),'.','MarkerSize',10,'Color',colors(floor(0.9*length(colors(:,1))),:))
    plot(t(1:skip:end-2),outputs.systematic.end_prev(1:skip:end-2),'s','Color',colors(end,:))
end

function outputs = main_plot_for_some_iterations(betaval,wormsim)
basic_parameters.N = 1000;
maxT = 5;
basic_parameters.output_times = 0:maxT;
if wormsim==1
    %% worm parameters
    basic_parameters.alpha = 0.01;
    basic_parameters.delta = 0.01;
    basic_parameters.betaval = betaval;
    basic_parameters.gammaval = 0.1;
    basic_parameters.death_rate = 0.1;
    
    basic_parameters.treatment_proportion = 0.7; %7; % proportion of worms in a person that are killed by treatment
    
    basic_parameters.repetitions = 1000;
    
    basic_parameters.gamma = basic_parameters.gammaval*ones(basic_parameters.N,1); % rate of spontaneously losing infection
else
    %% SIS parameters
    basic_parameters.betaval = betaval;
    basic_parameters.beta2val = 1;
    basic_parameters.gammaval = 0.15;
    
    basic_parameters.repetitions = 1000;
    
    basic_parameters.beta = basic_parameters.betaval*ones(basic_parameters.N,1); % risk of getting infected
    basic_parameters.beta2 = basic_parameters.beta2val*ones(basic_parameters.N,1); % risk of infecting others
    basic_parameters.gamma = basic_parameters.gammaval*ones(basic_parameters.N,1); % rate of spontaneously losing infection
end

%% MDA treatment parameters
basic_parameters.treatment_times = 0:maxT;
basic_parameters.coverage = 0.7;

basic_parameters.toplot = 1;
basic_parameters.wormsim = wormsim;
basic_parameters.elimination = 0;

%% run the model to steady state
if wormsim==1
    I = zeros(10,1);
    iteration = 1;
    disp('running to a nonzero steady state - if this takes a lot of iterations you might want to increase beta')
    while I(end)==0 % make sure our steady state isn't zero!
        basic_parameters.beta = gamrnd(basic_parameters.betaval,1,basic_parameters.N,1); % risk of getting infected
        IC = nbinrnd(0.1,0.01,basic_parameters.N,1);
        disp(['iteration = ',mat2str(iteration),', IC prev = ',mat2str(sum(IC>0)/basic_parameters.N)])
        [I,t,ICI] = run_wormsim(basic_parameters.alpha,basic_parameters.beta,basic_parameters.gamma,basic_parameters.delta,basic_parameters.death_rate,basic_parameters.N,0:1000,[],[],[],IC);
        iteration = iteration + 1;
    end
    IC = ICI;
else
    I = ones(basic_parameters.N,1);
    I(end) = 0;
    iteration = 1;
    disp('running to a nonzero steady state - if this takes a lot of iterations you might want to increase beta')
    while I(end)==0 % make sure our steady state isn't zero!
        disp(['iteration = ',mat2str(iteration)])
        I = ones(basic_parameters.N,1);
        [I,t,ICI] = run_SIS(basic_parameters.beta,basic_parameters.beta2,basic_parameters.gamma,basic_parameters.N,0:1000,[],[],I);
        iteration = iteration + 1;
    end
    IC = ICI;
end

%% run the model
colors = colormap(jet);

%% random treatments
[random.end_prev,random.coverage] = call_run_SIS('random',basic_parameters,IC);

%% systematic treatments (a subpopulation is never treated)
systematic_parameters = basic_parameters;
systematic_parameters.subpopulation = 0.05;
[systematic.end_prev,systematic.coverage] = call_run_SIS('systematic',systematic_parameters,IC);

%% semi-systematic (each individual has their own probability of being treated)
[semisyst.end_prev,semisyst.coverage] = call_run_SIS('semi systematic',basic_parameters,IC);

%% Griffin's scheme for adjusting systematicness, high rho
parameters_Griffin = basic_parameters;
parameters_Griffin.rho = 0.9;
[Griffin_high_rho.end_prev,Griffin_high_rho.rho] = call_run_SIS('Griffin scheme',parameters_Griffin,IC);

%% Griffin's scheme for adjusting systematicness, low rho
parameters_Griffin = basic_parameters;
parameters_Griffin.rho = 0.1;
[Griffin_low_rho.end_prev,Griffin_low_rho.rho] = call_run_SIS('Griffin scheme',parameters_Griffin,IC);

%% epioncho
parameters_epioncho = basic_parameters;
parameters_epioncho.prop_never = 0.05;
[epioncho.end_prev,epioncho.coverage] = call_run_SIS('epioncho',parameters_epioncho,IC);

%% corrected scheme for adjusting systematicness, high rho
parameters_corrected = basic_parameters;
parameters_corrected.rho = 0.9;
[corrected_high_rho.end_prev,corrected_high_rho.coverage] = call_run_SIS('corrected scheme 2',parameters_corrected,IC);

%% corrected scheme for adjusting systematicness, low rho
parameters_corrected = basic_parameters;
parameters_corrected.rho = 0.1;
[corrected_low_rho.end_prev,corrected_low_rho.coverage] = call_run_SIS('corrected scheme 2',parameters_corrected,IC);

%% relabel output
outputs.random = random;
outputs.systematic = systematic;
outputs.semisyst = semisyst;
outputs.Griffin_high_rho = Griffin_high_rho;
outputs.Griffin_low_rho = Griffin_low_rho;
outputs.epioncho = epioncho;
outputs.corrected_high_rho = corrected_high_rho;
outputs.corrected_low_rho = corrected_low_rho;

function [output,rho_save] = call_run_SIS(method,parameters,IC)
coverage = parameters.coverage;
beta = parameters.beta;
gamma = parameters.gamma;
N = parameters.N;
output_times = parameters.output_times;
treatment_times = parameters.treatment_times;
repetitions = parameters.repetitions;
wormsim = parameters.wormsim;
if wormsim ==1
    treatment_proportion = parameters.treatment_proportion; % proportion of worms in a person that are killed by treatment
    death_rate = parameters.death_rate;
    alpha = parameters.alpha;
    delta = parameters.delta;
else
    beta2 = parameters.beta2;
end
%%
if strcmp(method,'Griffin scheme')==1
    rho = parameters.rho;
    p = coverage;
    sigma = sqrt(rho/(1-rho));
    u0 = -norminv(p,0,1)*sqrt(1+sigma^2);
elseif strcmp(method,'systematic')==1
    subpopulation = parameters.subpopulation;
    if subpopulation > 1-coverage
        error('error - cannot obtain given coverage')
    end
elseif strcmp(method,'epioncho') % 4 groups: treated every round, treated even rounds, treated odd rounds, never treated
    prop_never= parameters.prop_never;
    prop_even = 1-prop_never-coverage;
    prop_odd = prop_even;
    prop_always = 1-prop_never-prop_even-prop_odd;
    if prop_always<0 && prop_always>-10^-10
        prop_always = 0;
    end
elseif strcmp(method,'corrected scheme 2')==1
    rho = parameters.rho;
    p = coverage;
end

for reps = 1:repetitions
    if strcmp(method,'Griffin scheme')==1
        ui = normrnd(u0,sigma,N,1);
        
        individuals_treated = zeros(N,length(treatment_times));
        for i=1:length(treatment_times)
            z = normrnd(ui,1,N,1);
            individuals_treated(:,i) = z<0;
        end
        corr = triu(corrcoef(individuals_treated),1);
        rhos(reps) = mean(corr(corr~=0));
    elseif strcmp(method,'semi systematic')==1
        prob_attendence = rand(N,1).^((1-coverage)/coverage);
        individuals_treated = zeros(N,length(treatment_times));
        for i=1:length(treatment_times)
            individuals_treated(:,i) = rand(N,1)<prob_attendence;
        end
    elseif strcmp(method,'systematic')==1
        individuals_treated = zeros(N,length(treatment_times));
        systematically_treated = randsample(N,floor(coverage*N));
        individuals_treated(systematically_treated,:) = 1;
    elseif strcmp(method,'random')==1
        individuals_treated = rand(N,length(treatment_times))<coverage; % random coverage
    elseif strcmp(method,'epioncho') % 4 groups: treated every round, treated even rounds, treated odd rounds, never treated
        individuals_treated = zeros(N,length(treatment_times));
        systematically_treated = randsample(N,floor(prop_always*N));
        
        other_people = 1:N;
        other_people(systematically_treated) = [];
        
        systematically_even_places = randsample(length(other_people),floor(prop_even*N));
        systematically_even = other_people(systematically_even_places);
        
        other_people(systematically_even_places) = [];
        
        systematically_odd = other_people(randsample(length(other_people),floor(prop_odd*N)));
        
        individuals_treated(systematically_treated,:) = 1;
        individuals_treated(systematically_even,2:2:end) = 1;
        individuals_treated(systematically_odd,1:2:end) = 1;
    elseif strcmp(method,'corrected scheme 2')==1
        M = length(treatment_times);
        individuals_treated = rand(N,1)<p;
        
        for i=2:M
            lam = ((1-rho)*p + rho*sum(individuals_treated,2))/(1+(i-2)*rho);
            individuals_treated(:,i) = rand(N,1)<lam;
        end
    end
    individuals_treated = individuals_treated==1;

    if wormsim==1
        if parameters.elimination == 1
            output(reps) = run_wormsim_elimination(alpha,beta,gamma,delta,death_rate,N,output_times,treatment_times, individuals_treated,treatment_proportion,IC);
        else
            [I,t,~] = run_wormsim(alpha,beta,gamma,delta,death_rate,N,output_times,treatment_times, individuals_treated,treatment_proportion,IC);
            output(reps) = I(end)/N;
        end
    else
        if parameters.elimination == 1
            output(reps) = run_SIS_time_to_elimination(beta,beta2,gamma,N,treatment_times,individuals_treated,ICs);
        else
            [I,t] = run_SIS(beta,beta2,gamma,N,output_times,treatment_times, individuals_treated,IC);
            output(reps) = I(end)/N;
        end
    end
    if parameters.toplot==1
        ysave(:,reps) = interp1(t,I,0:0.01:max(t));
    end
end
if parameters.toplot==1
    clear output
    output = mean(ysave')/N;
end
if strcmp(method,'Griffin scheme')==1
    rho_save = mean(rhos);
else
    rho_save = [];
end
