# Supplementary material for: Measuring and modelling the effects of systematic non-adherence to mass drug administration
Source: Epidemics. 2017 Mar;18:56–66. doi: 10.1016/j.epidem.2017.02.002 (PMC5340860; doi:10.1016/j.epidem.2017.02.002)
Supplement: Supplementary file 2 [file mmc2.zip › supplementary_code/run_SIS.m]

function [Isave,tsave,I] = run_SIS(beta,beta2,gamma,N,output_times,treatment_times,individuals_treated,ICs)

% initial conditions
I = ICs;
t = 0;

if ~isempty(treatment_times)&&treatment_times(1) == 0
    treat_it = 1;
    I(individuals_treated(:,treat_it)) = 0;
    treat_it = 2;
else
    treat_it = 1;
end
tmax = max(output_times);
tsave = zeros(length(output_times),1);
Isave = zeros(length(output_times),1);
tsave(1) = 0;
Isave(1) = sum(I);
k = 2;
while t<tmax
    % make the propensity functions
    % I->S
    spontaneous_cure = gamma.*I;
    % S->I
    infection = beta*sum(beta2.*I/N).*(1-I);
    
    %Find the sum of the propensity functions
    prop_tot = spontaneous_cure + infection;
    sum_prop=sum(prop_tot);
    
    %Calculate the time-step
    tau=log(1/rand)/sum_prop;
    if (treat_it>length(treatment_times))||(t+tau<treatment_times(treat_it))
        %Update the timestep
        t=t+tau;
        
        %Determine which reaction will take place
        rnd = rand*sum_prop;
        individual = find(rnd<cumsum(prop_tot),1,'first');
        
        I(individual) = 1-I(individual); % swap status
        
        tsave(k) = t;
        Isave(k) = sum(I);
        k = k+1;
    else % otherwise the next thing that happens is a treatment
        t = treatment_times(treat_it);
        I(individuals_treated(:,treat_it)) = 0;
        treat_it = treat_it + 1;
        tsave(k) = t;
        Isave(k) = sum(I);
        k = k+1;
    end
end
