# Supplementary material for: Measuring and modelling the effects of systematic non-adherence to mass drug administration
Source: Epidemics. 2017 Mar;18:56–66. doi: 10.1016/j.epidem.2017.02.002 (PMC5340860; doi:10.1016/j.epidem.2017.02.002)
Supplement: Supplementary file 2 [file mmc2.zip › supplementary_code/run_wormsim.m]

function [Isave,tsave,I] = run_wormsim(alpha,beta,gamma,delta,death_rate,N,output_times,treatment_times,individuals_treated,treatment_proportion,ICs)

I = ICs;

t = 0;
k = 1;
if ~isempty(treatment_times)
    treat_it = 1;
    % for worms, treatment removes some proportion of the worms
    I(individuals_treated(:,treat_it)) = floor((1-treatment_proportion)*I(individuals_treated(:,treat_it)));
end
treat_it = 2;
tmax = max(output_times);
tsave = zeros(length(output_times),1);
Isave = zeros(length(output_times),1);
C = 50;
while t<tmax
    % make the propensity functions
    % I->S
    spontaneous_cure = gamma.*I;
    % S->I
    infection = beta*sum(I)/N*C./(C+I);
    % birth/death
    birth_death = death_rate*N;
   
    
    %Find the sum of the propensity functions
    sum_prop = sum(spontaneous_cure) + sum(infection) + birth_death;
    
    %Calculate the time-step
    tau=log(1/rand)/sum_prop;
    
    if (treat_it>length(treatment_times))||(t+tau<treatment_times(treat_it))
        %Update the timestep
        t=t+tau;
        
        %Determine which reaction will take place
        rnd = rand*sum_prop;
        if rnd<sum(spontaneous_cure)
            % a worm dies
            individual = find(rnd<cumsum(spontaneous_cure),1,'first');
            I(individual) = I(individual) - 1;
        elseif rnd<sum(spontaneous_cure)+sum(infection)
            % worms increase
            rnd = rnd-sum(spontaneous_cure);
            individual = find(rnd<cumsum(infection),1,'first');
            I(individual) = I(individual) + 1;
        else
            % a person dies
            I(ceil(rand()*N)) = 0;
        end
        
        tsave(k) = t;
        Isave(k) = sum(I>0);
        k = k+1;        
    else
        t = treatment_times(treat_it);
        % for worms, treatment removes some proportion of the worms
        I(individuals_treated(:,treat_it)) = floor((1-treatment_proportion)*I(individuals_treated(:,treat_it)));
        Isave(k) = sum(I>0);
        treat_it = treat_it + 1;
        tsave(k) = t;
        k = k+1;
    end
end
